# Supplementary material for: Predictors of aortic clamp time duration and intensive care unit length of stay in elective adult cardiac surgery
Source: Egypt Heart J. 2021 Oct 22;73:92. doi: 10.1186/s43044-021-00195-0 (PMC8536812; doi:10.1186/s43044-021-00195-0)
Supplement: Supplementary file 1 — Additional file 1. Detailed statistical analysis of demographic, clinical and intra-operative factors contributing to the duration of aortic cross-clamp time and post-operative intensive care unit length of stay. [file 43044_2021_195_MOESM1_ESM.xlsx]

## Sheet: Sheet1
STATISTICAL DATA ANALYSIS: The mean and standard deviation were used to describe continuous measured variables and the frequencies and percentage were applied to categorically measured variables. The Multiple dichotomies analysis was used to describe the measured outcomes with more than an option . The Kolomogrove-Smirnove statistical test of Normality with the Histograms were used to assess the …
Note: The gamma regression was used to predict the LOS because the durations like Length of stay times are often skewed, and they fall under the geometrical distribution family not the normal distribution as such the gamma regression was helpful to test the effect of predictors on patients ICULOS effectively.
https://www.annalsthoracicsurgery.org/article/S0003-4975(12)00426-2/pdf
https://core.ac.uk/download/pdf/82822816.pdf

## Sheet: Sheet2
					Six hundred cardiac surgical patients medical records were reviewed retrospectively. All the patients were housed-in and surgically intervened at the Royal Medical Services hospitals of the Hashemite Kingdom of Jordan . The resulted findings from the descriptive analysis of the patients sociodemographic, habits and past medical history are displayed in the table-1. The yielded analysis findings s…
	Table.1: Patients sociodemographic and past medical history characteristics. N=609
		Frequency	Percentage
	Sex
	Female	109	17.9
	Male	500	82.1
	Age ( years) , mean (SD)		55.62 (12.33)
	Age group
	18-34 years	43	7.1
	35-50 years	106	17.4
	51-65 years	363	59.6
	>=66 years	97	15.9
	Body Mass Index score , mean (SD)		26.86 (4.01)
	Body Mass Index score classification
	Underweight	4	0.7
	Normal	151	24.8
	Preobesity	347	57
	Class I Obesity	74	12.2
	Class II Obesity	25	4.1
	Class III Obesity	8	1.3
	Smoking Habit
	No	419	68.8		In addition, the resulted findings showed that 31.2% of the patients were known to have history of being tobacco smokers, most of them 57.6% of them also had at least one comorbidity, and the patients comorbidity types were as follows: 30.2% of the patients had positive medical history of left ventricular impairement, another 3.1% had history of cerebrovascular accident CVA, but most of them were…
	Yes	190	31.2
	Comorbid
	No	258	42.4
	Yes	351	57.6
	Comorbidity type,n=351
	Left Ventricular Impairement	106	30.2
	CVA	11	3.1
	Hypertension	236	67.2
	Diabetes Mellitus	102	29.1
	Obese	107	30.5
	Respiratory illness	43	12.3
	BMI classification Frank Q Nuttal
	DOI: 10.1097/NT.0000000000000092
	Body Mass Index: Obesity, BMI, and Health: A Critical Review - PubMed (nih.gov)
	https://pubmed.ncbi.nlm.nih.gov/27340299/

## Sheet: Sheet3
					The table-2 displays the yielded descriptive analysis findings of the patients cardiace surgical characteristics and outcomes . To put simply the findings, the patiens admission time European cardiac surgery risk score ( euroscore) was measured with 1.01 points, SD=0.79, most of the patients 98.2% had an euroscore below 4 points and a few of them 1.8% had an euroscore above or equal to 4 points (…
	Table.2: Desriptive analysis of the patients cardiac surgical characteristics and outcomes
		Frequency	Percentage
	European Cardiac Surgery Risk Euroscore, mean (SD)		1.01 (0.79)
	Euroscore group
	Euroscore<4 points	598	98.2
	Euroscore>=4 points	11	1.8
	Type of underwent cardiac surgery , n=609
	Coronary Artery Bypass Grafting -CABG	531	87.2
	Aortic valve replacement -AVR	52	8.5
	Mitral valve Replacement -MVR	26	4.3
	Total cardiac surgical time ( minutes), mean (SD)		259.39 (45.89)
	Cardiopulmonary Bypass time ( minutes), mean (SD)		115.58 (25.03)
	Aortic cross-clamp AXCT time ( minutes) , mean (SD)		50.58 (19.40)
	Aortic cross-clamp AXCT time Group				The patients Intra-operative Body temperature was measured with 33.26 degrees celsius, SD=12.19 degrees celsius, and the patients total blood loss within the first 24-hours after the cardiac surgery was measured with 499.30 cubic centimeters (CC's) , SD=166.9 CC's. However, most of the patients 80.8% did Not require continuous infusion with Inotropic agents during their stay in the Intensive care…
	AXCT<51 Minutes	356	58.5
	AXCT>=51 Minutes	253	41.5
	Mean Body temperature during the operation , mean (SD) degrees celsius		33.26 (12.19)
	Total Intra ICU Blood Loss (cc) first 24 hours , mean (SD)		499.30 (166.95)
	Required Inotropic support
	No	492	80.8
	Yes	117	19.2
	Required Intra-aortic Baloon pump therapy
	No	573	94.1
	Yes	36	5.9
	Intensive care unit length of stay days, mean(SD)		1.64 (1.1)

## Sheet: Sheet4
						To understand better what may explain why the patients underwent longer or shorter aortic cross clamp time intraoperatively the patients dichotomized aortic cross clamp time was analysed for statistically significant associations with the patients sociodemographic characteristics , habits and comorbidity as well as intra-operative covariates and outcomes . The resulted findings from the bivariate…
	Table.3: Bivariate analysis of the the cardiac surgical patients dichotomized Aortic Cross Clamp Time .N=609
		AORTIC CROSS CLAMP TIME
		<51 Minutes	>=51 Minutes
		n=356	n=253	p-value
	Sex
	Female	60 (16.9)	49 (19.4)	0.425
	Male	296 (83.1)	204 (80.6)
	Age ( years) , mean (SD)	55.22 (12.10)	56.20 (12.68)	0.335
	Age group
	Age <=65 years	309 (86.8)	203 (80.2)	0.029
	Age>=66 years	47 (13.2)	50 (19.8)
	Body Mass Index score , mean (SD)	26.63 (3.94)	27.17 (4.10)	0.107
	Body Mass Index score classification
	Underweight	4 (1.1)	0	0.046	LR
	Normal	100 (28.1)	51 (20.2)
	Preobesity	194 (54.5)	153 (60.5)
	Class I Obesity	42 (11.8)	32 (12.6)
	Class II Obesity	11 (3.1)	14 (5.5)
	Class III Obesity	5 (1.4)	3 (1.2)
	Smoking Habit
	No	262 (73.6)	157 (62.1)	0.002		Smoker patients were found to be significantly more predicted for longer than average aortic cross clamp time in excess of 51 minutes compared to non-smoker patients,p=0.002, according to a chi-squared test of independence, but patients comobidity and comorbidity types did Not coverge significantly on their cardiac surgical aortic cross clamp time, according to the chi-squared test of association…
	Yes	94 (26.4)	96 (37.9)
	Comorbid
	No	155 (73.5)	103 (40.7)	0.486
	Yes	201 (56.5)	15 (59.3)
	Comorbidity type,n=351
	Left Ventricular Impairement	57 (16)	49 (19.4)	0.282
	CVA	6 (1.7)	5 (2)	0.791
	Hypertension	130 (36.5)	106 (41.9)	0.179
	Diabetes Mellitus	60 (16.9)	42 (16.6)	0.922
	Obesity	58 (16.3)	49 (19.4)	0.326
	Respiratory illness	28 (7.9)	15 (5.9)	0.358
	European Cardiac Surgery Risk Euroscore, mean (SD)	0.96 (0.82)	1.10 (0.75)	0.075
	Type of underwent cardiac surgery					The patients type of cardiac surgey did Not converge significantly on their aortic cross clamp time according to the chi-squared test of independence , but the patients who required an aortic cross clamp time >=51 minutes indeed stayed longer minutes intraoperatively ( mean total surgical time= 287 minutes) on average compared to those who required <51 minutes of aortic cross clamp (mean operativ…
	Coronary Artery Bypass Grafting -CABG	316 (88.8)	215 (85)	0.169
	Aortic valve replacement -LVR	25 (7)	27 (10.7)	0.112
	Mitral valve Replacement -MVR	15 (4.2)	11 (4.3)	0.936
	Total cardiac surgical time ( minutes), mean (SD)	239.53 (35.54)	287 (44.27)	<0.001
	Cardiopulmonary Bypass time ( minutes), mean (SD)	102.94 (20.64)	253 (19.16)	<0.001
	Mean Body temperature during the cardiac operation , mean (SD) degrees celsius	33.80 (15.9)	32.51 (1.11)	0.197
	Total Intra ICU Blood Loss (cc) first 24 hours , mean (SD)	441.22 (136.82)	581.03 (171.50)	<0.001
	Required Inotropic support
	No	334 (93.8)	158 (62.5)	<0.001
	Yes	22 (6.2)	95 (37.5)
	Required Intra-aortic Balloon pump therapy
	No	334 (93.8)	158 (62.5)	<0.001
	Yes	22 (6.2)	95 (37.6)
	Intensive care unit length of stay days, mean(SD)	1.21 (0.52)	2.26 (2.26)	<0.001
						The bivariate analysis of the cardiac patients aortic cross clamp time was followed by a multivariate analysis using the binary logisitc regression to ascertain the findings. >>pls go to next table4

## Sheet: Sheet10
	Table.4: Multivariate Logistic Binary Regression Analysis of the cardiac patients odds of prolonged aortic cross clamp time. N=609
		Multivariate adjusted Odds Ratio	95% C.I.for OR		p-value
			Lower	Upper
	Sex= Male	0.717563	0.459618	1.12027	0.144214
	Age >65 years	1.71726	0.991449	2.97441	0.0536906
	Smoker=Yes	1.88902	1.30071	2.74343	0.000835089
	Body Mass type : Obese or Overweight	1.76354	1.18196	2.63128	0.00545621
	Positive history of resapiratory illness	0.484275	0.243233	0.964191	0.0390413
	Underwent LVR surgery= Yes	2.11661	1.17004	3.82898	0.0131681
	European Cardiac Surgery Risk Euroscore	1.02638	0.791961	1.33018	0.843979
	Constant	0.435132			0.00273578
	Dependent variables= Aortic cross clamp time >51 minutes. Model overall statistical significance χ2(7)=30.81, p<0.001. Model AUC/ROC=0.70
The yielded multivariate logistic regression analysis , table-4, was statistically significant overall, χ2(7)=30.81, p<0.001 , indicating that at least one or more of the tested patient predictor independent variables had a statistically significant association with their odds of having had prolonged aortic cross clamp time in excess of 51 minutes, and to unravel on the main findings, the analysi…
Too, the analysis model showed that the patients who underwent LVR ( AORTIC valve replacement) were found to be significantly more predicted ( 2.12 times more ) for prolonged aortic cross clamp time compared to patients who underwent CABG or Mitral valce replacement on average, p=0.013. The patients admission time cardiac surgical risk ( euroscore) score did Not converge significantly on their od…

## Sheet: Sheet9
	Table-5: Bivariate Spearman's Rho correlations between the patients ICU stay and their other clinical outcomes and measures.
		ICU stay days
	Patients age in years	.172**
	Total surgical time (minutes)	.484**
	Cardiopulmonary Bypass Therapy time (minutes) CPBT	.562**
	Aortic cross-clamp time AXCT	.758**
	Intraoperative body temperature (celsius)	-0.0166208
	Bleeding amount -Blood Loss- in (cc) in the ICU	.599**
	European Cardiac Surgery Risk Euroscore, mean (SD)	.226**
	**. P-value is =<0.010 , *. P-value=<0.050 .p-values are two tailed
The Bivariate Spearma's rho correlation test , table-5, showed that patients age in years had correlated significantly and positively with their ICU stay days, rho=0.172, p<0.010, denoting that older patients stayed significantly longer on average in the intensive care units. Too, the intraoperative total surgical time had correlated significantly and positively with the patients duration of ICU …

## Sheet: Sheet6
					To understand better what may explain why patients stay longer or shorter days in the intensive care units after undergoing an cardiac bypass surgery the the patients mean length of stay days in the intensive care unit was analysed further for statistically significant mean differences across the levels of the patients measured categorical factors using the bivariate analysis methods . The result…
	Table.6: Bivariate analysis of the the cardiac surgical patients Length of ICU stay days .N=609
		Mean (SD)-ICU stay days	p-value
	Sex
	Female	1.66 (1.25)	0.857
	Male	1.64 (1.04)
	Age group
	Age <=65 years	1.53 (0.93)	<0.001
	Age>=66 years	2.26 (1.51)
	Body Mass Index score classification				Another One-way ANOVA test showed that the patients with different BMI categories had differed significantly with respect to their mean length of ICU stay days, f(5,603)=3.72, p=0.003, and an Bonferroni adjusted post-hoc pairwise comparison test showed that patients who're underweight had measured significantly shorter ICU stay days than patients with normal body index, p<0.001, also the underwei…
	Underweight	1 (0.1)	0.003
	Normal	1.43 (0.82)
	Preobesity	1.73 (1.10)
	Class I Obesity	1.50 (1.01)
	Class II Obesity	2.20 (1.78)
	Class III Obesity	1.75 (1.17)
	Smoking Habit
	No	1.60 (1.1)	0.109
	Yes	1.75 (1.10)
	Comorbid
	No	1.47 (0.90)	<0.001
	Yes	1.77 (1.18)			The patients diagnosed with Left ventricular impairement measured significantly longer ICU stay days compared to those patients Not known to have positive history of Left ventricular impairement on average, p<0.001, according to an unpaired samples t-test, also the hypertensive patients measured significantly longer ICU LOS days compared to patients Not diagnosed with hypertension, p<0.001 accord…
	Comorbidity type,n=351
	Left Ventricular Impairement
	No	1.53 (0.944)	<0.001
	Yes	2.17 (1.50)
	CVA
	No	1.64 (1.10)	0.164
	Yes	2.10 (1.58)
	Hypertension
	No	1.51 (0.95)	<0.001
	Yes	1.86 (1.22)
	Diabetes Mellitus
	No	1.56 (0.97)	0.001
	Yes	2.10 (1.43)
	Obesity
	No	1.64 (1.03)	0.757
	Yes	1.67 (1.27)
	Respiratory illness
	No	1.63 (1.10)	0.282
	Yes	1.81 (1.12)			Not only so but also the patients types of cardiac surgery they had undwent did Not converge significantly on their length of stay days , But the patients who had required an continuous Inotropic support in the ICU stayed significantly longer days in the Intensive care units compared to the patients who did Not require intotrropic support on average, p<0.001, likewise the patients who had require…
	Type of underwent cardiac surgery
	Coronary Artery Bypass Grafting -CABG
	No	1.56 (0.96)	0.485
	Yes	1.66 (1.10)
	Left ventricular valve replacement -LVR
	No	1.65 (1.10)	0.843
	Yes	1.62 (0.99)
	Mitral valve Replacement -MVR
	No	1.65 (1.08)	0.378
	Yes	1.64 (0.91)
	Required Inotropic support
	No	1.37 (0.71)	<0.001
	Yes	2.80 (1.50)
	Required Intra-aortic Baloon pump therapy
	No	1.54 (0.92)	<0.001
	Yes	3.33 (1.74)
	p-values are two tailed.

## Sheet: Sheet11
	Table-7 : Multivariate Generalized Linear Gamma regression explaining the cardiac patients Length of Intensive care unit stay days.
	Parameter	Exponentiated Beta coefficient	95% Wald C.I for Exp(B)
			Lower	Upper	p-value
	(Intercept)	0.414385	0.350458	0.489972	<0.001
	Sex= Male	1.02771	0.955444	1.10544	0.462516
	Age( years)	1.00483	1.00232	1.00735	<0.001
	Required Inotropic support in the ITU / OR	1.22287	1.12411	1.33031	<0.001
	Body Mass type : Obese or Overweight	1.03157	0.966847	1.10062	0.347161
	Aortic cross clamp time in minutes	1.01252	1.01048	1.01455	<0.001
	First 24 Hour Total blood loss(cc's)	1.00054	1.00034	1.00074	<0.001
	European Cardiac Surgery Risk score -Euroscore	1.04261	1.00067	1.08631	0.0463953
	Dependent Variable: ICU length of stay days. Estimating method= Gamma regression with Maximum Likelihood. Exponentiated Beta coefficient is interpreted just like a risk rate or like an odds ratio .
The Multivariate Gamma regression analysis, table-7, showed that patients sex did Not correlate significantly with their ICU Length of stay days, p=0.463, but their age ( years) had correlated significantly and positively with their ICU LOS days, it is predicted that as patients age rise by one year on average their ICU LOS days rise by a factor equal to 0.1% times more on average, p<0.001, accou…
