# Supplementary material for: Predictors of aortic clamp time duration and intensive care unit length of stay in elective adult cardiac surgery
Source: Egypt Heart J. 2021 Oct 22;73:92. doi: 10.1186/s43044-021-00195-0 (PMC8536812; doi:10.1186/s43044-021-00195-0)
Supplement: Supplementary file 2 — Additional file 2. De-identified patients’ data including demographics, co-morbidities, European System for Cardiac Operative Risk Evaluation (EuroSCORE) II, surgical characteristics and intensive care unit time (ICUT) [file 43044_2021_195_MOESM2_ESM.xlsx]

## Sheet: Sheet1
Gender	Date of Surg.	Type ofSURGERY	Age	Resp. ill.	Smoking	LV impair.	CVA	HTN	DM	BMI	Surg T	CPB T	AXC T	Hypother.	Bleed amount	Inotrop	IABP	ICU T	EUROSCORE	NOTES
F	2019-12-22	CABG	63	N	N	N	N	N	Y	30	150	39	15	32	100	N	N	1	1.07
M	2019-12-23	CABG	67	Y	Y	N	N	N	N	26	120	39	16	34	375	N	N	2	1.39	extracardiac arteriopathy
M	2019-12-24	AVR	74	Y	N	N	N	Y	N	26	210	58	20	34	200	N	N	1	1
M	2019-12-25	CABG	61	N	N	Y	N	Y	Y	26	120	45	24	34.2	300	N	N	1	1.61
M	2019-12-26	MVR	35	N	N	N	N	N	N	26	231	59	24	33	390	N	N	1	0.71
M	2019-12-27	CABG	53	N	Y	N	N	N	N	24	196	60	24	33	410	N	N	1	0.67
M	2019-12-28	CABG	78	N	Y	N	N	Y	N	28	180	48	25	30	300	N	N	2	1.89
M	2019-12-29	CABG	54	N	N	N	N	N	N	24	252	59	25	33	300	N	N	1	0.5
M	2019-12-30	CABG	55	N	N	N	N	N	N	25	189	69	25	33	335	N	N	1	0.5
M	2098-12-31	CABG	61	N	Y	N	N	Y	N	25	180	57	26	34	350	N	N	2	0.62
M	2019-01-01	CABG	71	N	Y	N	N	Y	N	24	196	50	26	33.8	700	N	N	1	1.4	extracardiac arteriopathy
F	2019-01-02	CABG	56	N	N	N	N	N	N	24	169	58	26	33	280	N	N	1	0.5
M	2019-01-03	CABG	74	N	N	N	N	Y	N	30	178	67	27	34	300	N	N	1	1.34	moderate renal impairment
M	2019-01-04	CABG	55	N	N	N	N	N	N	27	201	65	27	33	340	N	N	1	0.5
M	2019-01-05	CABG	58	N	N	N	N	Y	N	22	195	59	27	33	380	N	N	1	0.5
F	2019-01-06	CABG	60	N	N	N	N	Y	N	24	186	63	27	33	370	N	N	1	0.62
M	2019-01-07	CABG	55	N	N	N	N	N	N	24	193	78	27	33	390	N	N	1	0.5
M	2019-01-08	CABG	52	N	N	N	N	N	N	27	214	69	27	33	550	Y	N	3	0.5
M	2019-01-09	CABG	51	N	N	N	N	Y	Y	32	210	66	28	34	300	N	N	1	0.79
M		AVR	66	N	N	N	N	N	N	32	158	73	28	33	430	N	N	2	0.66
M		CABG	69	N	Y	N	N	Y	N	25	175	74	28	33	320	N	N	1	0.86
M	2020-01-27	CABG	66	N	Y	N	N	N	N	24	169	78	28	33	250	N	N	1	0.79
M	2020-01-31	CABG	49	N	Y	N	N	N	N	21	205	68	28	33	310	N	N	1	0.67
M	2020-02-22	CABG	56	N	N	N	N	N	N	25	184	85	28	33	410	N	N	1	0.56
F	2020-11-15	CABG	55	N	N	N	N	N	N	25	192	69	28	32	310	N	N	1	0.69
M	2020-11-17	CABG	52	N	N	Y	N	N	N	24	185	67	28	32	370	N	N	1	0.76
M	2020-11-23	CABG	59	N	N	N	N	Y	N	41	206	84	28	35	420	N	N	1	0.5
M	2020-11-30	CABG	67	N	Y	Y	N	Y	N	27	222	78	28	33	350	N	N	1	1.9
M	2020-07-16	CABG	62	N	N	N	N	N	N	26	203	72	28	33	450	N	N	1	0.59
M	22/12/2019	CABG	61	N	N	N	N	N	N	24	186	91	29	33	270	N	N	1	0.59
M	2020-01-06	CABG	59	N	N	N	N	N	N	26	198	78	29	33	370	N	N	1	0.59
F	2020-01-11	CABG	52	Y	N	N	N	N	N	25	174	69	29	33	345	N	N	1	0.67
M	2020-01-18	CABG	55	N	N	N	N	N	N	32	185	80	29	33	410	N	N	1	0.55
M	2020-01-18	CABG	48	N	N	N	N	N	N	29	194	69	29	33	275	N	N	1	0.55
M	2020-01-28	CABG	60	N	N	N	N	Y	Y	23	201	95	29	33	400	N	N	1	0.79
M	2020-02-10	CABG	53	N	N	N	N	N	N	24	179	75	29	33	400	N	N	1	0.59
F	2020-04-11	CABG	63	N	Y	N	N	Y	N	23	213	83	29	33	405	N	N	1	1.55
F	2020-06-06	CABG	57	N	Y	N	N	N	N	24	196	87	29	33	500	N	N	1	0.83
M	2020-12-06	CABG	62	N	N	Y	N	Y	Y	26	189	75	29	33	330	N	N	1	3.6
M	2020-09-27	AVR	32	N	N	N	N	N	N	19	209	71	29	32	350	N	N	1	0.5
F	23/12/2019	CABG	67	Y	N	Y	N	Y	Y	33	181	68	30	32	200	N	N	1	3.17
M	2019-01-12	CABG	66	Y	N	N	N	Y	Y	30	180	93	30	33	50	N	N	1	1.85
M	2019-10-12	CABG	74	Y	N	N	N	Y	N	27	231	89	30	34	1400	N	N	2	1.69
F	31/12/2019	CABG	74	N	Y	N	Y	Y	Y	20	209	78	30	35	270	N	N	1	4.8
M	2020-01-27	CABG	58	N	N	N	N	N	N	21	195	76	30	33	475	N	N	1	0.55
F	2020-01-31	CABG	61	N	N	Y	N	Y	N	25	202	86	30	33	405	N	N	1	0.97
F	2020-02-15	CABG	60	N	N	N	N	Y	N	22	199	79	30	33	420	N	N	1	0.69
M	2019-12-22	CABG	57	N	Y	N	N	Y	Y	30	257	69	31	33.6	350	N	N	1	1.33	RECENT MI
F	2020-01-13	CABG	56	N	N	N	N	N	N	26	223	86	31	33	400	N	N	1	0.69
M	2020-03-15	CABG	69	N	Y	N	Y	N	N	23	204	95	31	33	375	N	N	1	3.77	RECENT MI
M	2020-02-08	CABG	59	N	N	N	N	N	N	24	193	86	31	33	450	N	N	1	0.55
M	2019-08-12	CABG	48	N	Y	N	N	Y	N	36	186	82	32	34	300	N	N	1	0.67
M	2019-12-23	AVR	60	N	Y	Y	N	Y	N	27	189	69	32	33.4	300	N	N	1	1.1
M	2019-12-17	CABG	73	N	Y	Y	N	Y	Y	29	231	90	32	32.5	250	N	N	2	6.05
M	2019-12-09	CABG	63	N	Y	N	N	Y	N	29	196	108	32	33.9	1150	N	N	4	1.38	moderate renal impairment, RECENT MI
M	2019-12-29	CABG	76	N	Y	Y	N	Y	Y	27	207	73	32	33.8	50	N	N	2	5.17
M	17/12/2019	CABG	57	N	N	N	N	N	N	24	222	89	32	33	390	N	N	1	0.55
F	2020-01-16	CABG	60	N	N	N	N	N	Y	22	251	76	32	33	370	N	N	1	0.79
M	2020-06-04	CABG	62	N	N	N	N	N	N	26	236	83	32	33	590	N	N	1	0.59
M	2019-12-29	CABG	48	N	Y	N	N	N	N	33	240	71	33	33.6	600	N	N	1	0.67
M	2019-12-25	CABG	53	Y	Y	N	N	Y	N	29	207	72	33	31.2	550	N	N	1	0.95
M	2020-01-05	CABG	53	N	N	N	N	N	N	38	245	89	33	33	530	N	N	1	0.55
F		CABG	59	N	N	N	N	Y	N	23	216	92	33	33	395	N	N	1	0.69
M	2020-06-21	CABG	60	N	N	N	N	Y	N	24	235	78	33	33	540	N	N	1	0.55
F	2019-10-12	AVR	50	N	N	N	N	Y	Y	27	210	68	34	33	500	N	N	1	0.89
M	2019-12-17	CABG	56	Y	Y	N	N	Y	Y	26	257	69	34	33	400	N	N	1	1.57
M	2019-12-04	CABG	50	N	Y	N	N	Y	N	26	229	78	34	33	300	N	N	1	0.67
M	2019-12-08	CABG	29	N	Y	N	N	Y	Y	29	219	80	34	33	600	N	N	2	0.95
F	16/12/2019	CABG	66	N	N	N	N	N	N	24	251	89	34	33	420	N	N	1	0.82
M		CABG	68	N	N	Y	N	Y	N	21	262	78	34	33	290	N	N	1	1.38
M	2020-02-02	CABG	52	N	N	N	N	N	N	25	254	99	34	33	220	N	N	1	0.55
M	2020-02-08	CABG	58	N	N	N	N	N	Y	25	228	85	34	32	420	N	N	2	1.75	moderate renal impairment, RECENT MI
M	2020-03-06	CABG	66	N	N	N	N	Y	N	19	248	97	34	36	430	N	N	1	0.66
M	2019-11-12	CABG	43	N	N	N	N	Y	N	28	256	78	35	33	450	N	N	2	0.55
F	2013-04-12	AVR	46	N	N	N	N	N	Y	33	265	76	35	33	250	N	N	1	0.99
F	2013-09-12	CABG	68	N	N	Y	N	Y	Y	34	295	85	35	34	500	N	N	3	3.07
M	2013-12-03	CABG	68	N	N	N	N	Y	N	27	250	69	35	33.3	150	N	N	1	0.7
M	2013-12-24	CABG	43	N	N	N	N	N	N	33	214	76	35	33.2	100	N	N	1	0.83
M	2013-12-22	CABG	71	N	Y	Y	N	Y	Y	37	259	76	35	33.6	350	N	N	1	5.78	moderate renal impairment, RECENT MI
M	2021-01-05	CABG	60	N	N	N	N	Y	N	20	245	85	35	33	390	N	N	1	0.67
M	2021-01-06	CABG	46	N	N	N	N	N	N	34	239	93	35	33	395	N	N	1	0.67
M	2021-01-10	CABG	61	N	N	N	N	N	N	29	247	101	35	33	290	N	N	1	0.69
F	2021-02-02	CABG	56	N	N	N	N	N	N	21	236	85	35	33	410	N	N	1	0.83
M	2021-02-22	CABG	55	Y	N	N	N	Y	N	24	218	87	35	33	410	N	N	1	0.81
F	2021-03-17	CABG	68	N	N	N	N	N	N	23	242	96	35	33	470	N	N	1	1.04
M	2021-11-22	CABG	44	N	N	N	N	N	N	24	237	110	35	33	420	N	N	1	0.67
M	2021-06-10	CABG	61	N	N	N	N	Y	N	25	252	93	35	33	430	N	N	1	0.69
M	2021-09-24	CABG	53	N	N	N	N	N	N	27	275	114	35	33	500	N	N	1	0.67
F	2019-11-12	CABG	71	N	N	N	N	Y	N	27	198	79	36	33	450	N	N	3	1.14
F	2019-12-22	CABG	55	N	N	N	N	N	N	44	270	84	36	33.9	150	N	N	1	0.67
M	2019-12-09	CABG	51	N	Y	Y	N	N	Y	33	235	89	36	34.4	450	N	N	2	1.1
M	17/12/2019	CABG	52	N	N	N	N	N	N	25	228	76	36	32	210	N	N	1	0.67
M	31/12/2019	CABG	52	N	N	N	N	N	N	41	254	98	36	32	405	N	N	1	0.67
M	2020-01-03	CABG	57	N	N	N	N	N	Y	28	266	96	36	32	420	N	N	1	0.95
F	2020-01-10	CABG	44	N	N	N	N	Y	N	25	236	114	36	32	315	N	N	1	0.67
F	2020-03-06	CABG	60	N	N	Y	N	Y	N	24	215	79	36	33	390	N	N	1	0.83
M	2020-01-20	AVR	39	N	N	N	N	Y	N	32	208	99	36	35	345	N	N	1	0.56
M	2020-02-01	CABG	60	N	N	N	N	Y	N	22	215	87	36	35	455	N	N	1	0.67
M	2020-02-04	CABG	54	N	N	N	N	N	N	28	228	94	36	33	400	N	N	1	0.67
M	2020-02-14	CABG	66	N	N	Y	N	N	N	27	205	81	36	33	550	N	N	1	0.79
M	2020-02-23	CABG	61	N	N	Y	N	Y	N	26	254	104	36	33	485	N	N	1	0.94
M	2020-05-24	CABG	71	Y	Y	Y	N	Y	Y	19	200	92	36	33	400	N	N	1	4.6	moderate renal impairment
M	2020-11-30	CABG	54	Y	Y	N	N	N	N	32	185	86	36	33	400	N	N	1	0.67
M	2020-03-02	CABG	50	N	N	N	N	N	Y	28	200	84	36	33	650	Y	N	2	0.95
M	2019-12-03	CABG	58	N	N	N	N	Y	N	34	180	79	37	32	400	N	N	1	0.67
M	2019-12-19	CABG	58	Y	Y	Y	N	Y	Y	27	210	90	37	33.4	450	N	N	3	1.3
M	25/12/2019	CABG	51	N	N	N	N	Y	N	30	245	105	37	33	410	N	N	1	0.67
M	29/12/2019	CABG	68	N	Y	N	N	N	N	21	236	95	37	33	485	N	N	1	0.7
M	2020-01-03	CABG	53	N	N	N	N	N	N	27	244	96	37	31	410	N	N	1	0.55
M	2020-01-16	CABG	50	N	N	N	N	N	N	26	253	98	37	32	355	N	N	1	0.55
M	2020-03-16	CABG	60	N	N	N	N	N	N	23	263	89	37	32	395	N	N	1	0.55
M		CABG	59	N	N	N	N	N	N	22	275	112	37	33	435	N	N	1	0.55
M		CABG	66	N	N	N	N	N	N	24	230	102	37	33	455	N	N	1	0.66
M	2021-02-01	AVR	26	N	N	N	N	N	N	23	229	95	37	33	410	N	N	1	0.56
F	2021-02-09	CABG	50	N	N	N	N	N	N	30	201	89	37	33	490	N	N	1	0.55
F	2021-02-19	MVR	18	N	N	Y	N	N	Y	20	215	93	37	33	295	N	N	1	0.95
M	2021-11-17	CABG	55	N	N	N	N	N	N	25	228	97	37	33	400	N	N	1	0.55
M	2021-11-17	CABG	65	N	N	N	N	Y	N	24	236	92	37	33	285	N	N	1	0.65
M	2021-11-24	CABG	52	N	N	N	N	N	N	25	219	100	37	33	540	N	N	1	0.55
M	2021-12-03	CABG	50	N	N	N	N	N	N	27	198	93	37	33	510	N	N	1	0.55
M	2021-12-07	CABG	69	N	N	N	N	N	N	26	234	107	37	33	490	N	N	1	0.69
M	2021-03-02	CABG	58	N	N	N	N	N	N	31	248	114	37	33	450	N	N	1	0.91	POOR MOBILITY
M	2021-07-16	CABG	49	N	N	N	N	N	N	24	235	103	37	33	455	N	N	1	0.55
M	2019-10-12	CABG	48	N	N	N	N	Y	Y	26	210	97	38	33	875	N	N	1	0.95
M	2013-12-26	CABG	57	N	Y	N	N	Y	Y	25	240	96	38	33	200	N	N	2	0.79
M	21/12	CABG	60	N	N	N	N	Y	N	25	235	94	38	33	430	N	N	1	0.79
M	28/12	CABG	53	N	N	N	N	N	N	34	241	102	38	33	330	N	N	1	0.79
M	2021-01-18	CABG	64	N	N	Y	N	Y	N	23	255	115	38	33	450	N	N	1	0.76
M	2021-02-16	CABG	69	N	N	Y	N	Y	N	28	236	99	38	33	510	N	N	1	0.6
M	2021-04-02	CABG	48	N	N	N	N	N	N	26	245	106	38	33	450	N	N	1	0.55
M	2021-06-02	CABG	67	N	N	N	N	N	N	28	215	92	38	33	440	N	N	1	0.68
M	2021-11-17	CABG	53	N	N	N	N	N	N	27	265	110	38	33	350	N	N	1	0.55
F	2021-03-01	MVR	20	N	N	N	N	N	N	28	216	98	38	33	410	N	N	1	0.62
M	2013-05-12	CABG	61	N	Y	Y	N	Y	Y	27	278	89	39	333	700	Y	N	2	1.61
M	2013-03-12	CABG	60	Y	N	N	N	Y	N	21	190	94	39	33	300	N	N	1	1.13
M	2013-11-28	CABG	60	N	Y	N	N	Y	y	27	280	79	39	33	300	N	N	2	1.61
M	15/6/2014	CABG	55	N	N	N	N	Y	N	24	240	91	39	33	600	N	N	3	0.55
M	2020-04-09	CABG	65	N	N	N	N	N	N	24	205	100	39	33	400	N	N	1	0.77
M	2020-12-09	CABG	60	N	N	N	N	N	N	29	236	117	39	33	400	N	N	1	0.67
F	16/12	CABG	82	N	N	N	Y	Y	Y	21	227	98	39	33	400	Y	Y	1	8.54	Moderate renal impairment
M	28/12	AVR	20	N	N	N	N	N	N	27	235	105	39	32	290	N	N	1	0.56
M	29/12	CABG	64	Y	Y	N	N	Y	N	28	218	106	39	33	360	N	N	1	0.9
M	2021-01-06	CABG	48	N	Y	N	N	N	N	26	225	99	39	33	425	N	N	1	0.81
M	2021-01-16	CABG	58	Y	Y	N	N	Y	N	35	248	110	39	33	390	N	N	1	0.81
M	2021-03-15	CABG	60	N	N	N	N	N	N	25	225	114	39	32	400	N	N	1	0.55
M	2021-02-01	CABG	64	N	N	Y	N	Y	Y	23	218	102	39	32	475	N	N	1	1.21
M	2021-02-02	CABG	58	N	N	N	N	Y	N	28	224	98	39	33	315	N	N	1	0.55
M	2021-06-03	CABG	64	N	N	N	N	Y	N	24	200	95	39	33	510	N	N	1	0.62
M	2021-11-18	CABG	60	N	N	N	N	N	N	27	214	105	39	33	510	N	N	1	0.55
M	2021-12-01	CABG	53	N	N	N	N	N	N	31	235	116	39	33	420	N	N	1	0.55
M	2021-12-06	CABG	58	N	N	N	N	N	N	28	215	94	39	32	470	N	N	1	0.55
F	2021-12-08	MVR	20	N	N	N	N	N	N	20	185	99	39	33	450	N	N	1	0.69
M	2021-03-01	CABG	46	N	N	N	N	N	N	36	265	108	39	33	425	N	N	1	0.55
M	2021-09-20	CABG	49	N	N	N	N	N	N	23	236	104	39	34	500	N	N	1	0.55
M	2013-12-23	CABG	70	N	Y	Y	N	Y	Y	30	210	92	40	31	200	Y	Y	1	2.63	POOR MOBILITY
M	2013-12-02	CABG	53	N	N	N	N	N	N	26	195	99	40	33	350	N	N	1	0.55
M	2013-12-22	CABG	54	N	Y	N	N	Y	Y	29	210	96	40	34	50	N	N	1	1.57
M	15/12	CABG	65	N	N	N	N	N	N	23	235	102	40	33	350	N	N	2	0.78
M	2021-01-03	CABG	63	Y	Y	N	N	N	Y	41	254	106	40	33	530	Y	N	1	1.04
M	2021-03-09	AVR	21	N	N	N	N	N	N	24	226	108	40	33	550	N	N	1	0.56
M	2021-05-21	CABG	53	N	N	N	N	N	N	34	292	124	40	33	450	N	N	1	0.55
M	2021-11-25	CABG	55	N	N	N	N	Y	N	24	241	116	40	33	510	N	N	1	0.55
M	2021-07-23	CABG	45	N	N	N	N	N	N	25	218	100	40	33	580	N	N	1	0.55
M	2019-03-12	CABG	56	N	N	N	N	Y	Y	28	185	95	41	33	400	N	N	1	0.79
M	2019-12-31	CABG	70	N	N	Y	N	Y	N	38	270	98	41	33	600	N	N	1	1.72
M	2019-12-23	CABG	66	Y	Y	Y	N	Y	N	28	169	95	41	33	350	N	N	2	1.85
F	22/12/2019	CABG	59	N	N	N	N	Y	N	26	201	105	41	33	330	N	N	1	0.55
M	27/12/219	CABG	52	N	Y	N	N	N	N	26	224	109	41	33	350	N	N	2	0.67
M	2020-01-03	CABG	47	N	N	N	N	N	N	33	276	121	41	33	555	N	N	1	0.55
F	2020-01-04	CABG	42	N	N	N	N	N	N	28	262	117	41	33	460	N	N	1	0.69
M	2020-01-05	AVR	20	N	N	N	N	N	N	18	214	97	41	33	400	N	N	1	0.56
M	2020-01-20	CABG	51	N	N	N	N	N	N	25	248	114	41	33	395	N	N	1	0.55
M		AVR	39	N	N	N	N	N	N	27	268	115	41	33	535	N	N	1	0.56
M		CABG	56	N	N	N	N	N	Y	32	243	117	41	33	605	Y	N	1	0.79
F	2020-02-04	CABG	58	N	Y	N	N	N	N	25	265	123	41	33	465	N	N	1	0.67
M	2020-02-17	CABG	58	N	N	N	N	N	N	24	254	119	41	33	545	N	N	1	0.55
M	2020-02-21	CABG	45	N	N	N	N	Y	N	25	204	101	41	33	545	N	N	1	0.55
M	2020-03-29	CABG	60	N	N	N	N	Y	N	23	215	106	41	33	470	N	N	1	0.55
M	2020-06-08	CABG	63	N	N	N	N	N	Y	25	242	98	41	33	660	Y	N	1	0.86
M	2021-11-21	CABG	59	N	N	N	N	N	Y	27	234	108	41	33	570	Y	N	1	0.79
M	2021-11-22	CABG	58	N	N	N	N	N	N	25	235	111	41	32	560	N	N	1	0.55
M	2021-12-06	CABG	57	N	N	N	N	N	N	25	245	105	41	33	290	N	N	1	0.55
M	2021-12-08	CABG	59	N	N	N	N	N	N	42	235	97	41	33	480	N	N	1	0.55
M	2021-03-01	CABG	52	N	N	N	N	N	N	24	241	106	41	33	470	N	N	1	0.55
F	2021-03-01	CABG	54	N	Y	N	N	N	N	27	254	113	41	33	380	N	N	1	0.67
M	2021-09-22	CABG	50	N	Y	N	N	Y	N	31	198	99	41	33	450	N	N	1	0.67
M	2013-12-04	CABG	67	N	N	Y	N	Y	Y	26	185	98	42	33	700	Y	Y	2	1.9
M	2013-12-23	CABG	71	N	Y	Y	N	Y	Y	28	210	108	42	33	700	N	N	1	2.69	POOR MOBILITY
M	2013-11-28	CABG	67	N	N	N	N	N	N	29	220	111	42	34	200	N	N	2	0.82
M	2013-12-25	CABG	66	Y	Y	N	N	Y	Y	27	232	121	42	33	400	N	N	2	1.13
F	17/6/2014	CABG	61	Y	N	Y	N	Y	Y	34.4	270	99	42	33	200	N	N	3	1.34
F	17/12	MVR	34	N	Y	N	N	N	N	24	275	115	42	33	360	N	N	1	1.14
M	25/12	CABG	52	N	Y	N	N	N	N	28	253	125	42	33	375	N	N	1	0.55
M	27/12	CABG	59	N	Y	N	N	N	N	32	238	113	42	33	390	N	N	1	0.55
F	28/12	CABG	63	N	N	Y	N	Y	N	32	254	119	42	33	450	N	N	1	1.24
F	29/12	CABG	69	N	N	Y	Y	Y	N	24	258	108	42	33	390	N	N	1	2.48
M	31/12	CABG	55	N	N	N	N	N	N	24	245	106	42	33	460	N	N	2	0.55
F	2021-01-12	CABG	60	N	N	N	N	N	N	26	216	96	42	33	480	N	N	1	0.55
M	2021-01-13	CABG	57	N	N	N	N	N	N	27	234	117	42	33	430	N	N	1	0.83
M		CABG	50	N	N	N	N	N	N	27	225	106	42	33	510	N	N	1	0.55
M	2021-02-08	CABG	47	N	N	N	N	N	N	33	236	108	42	32	510	N	N	1	0.55
M	2021-11-22	CABG	64	N	N	N	N	Y	N	27	216	99	42	33	500	N	N	1	0.75
M	2021-12-01	CABG	64	N	N	Y	N	N	N	25	254	107	42	33	390	N	N	1	1.02
M	2021-06-08	CABG	67	N	N	N	N	N	N	24	245	111	42	32	465	N	N	1	0.82
M	2019-12-02	CAGB	48	N	N	N	N	Y	N	24	251	118	43	30	250	N	N	3	0.55
M	2019-08-12	CABG	53	N	N	N	N	N	Y	28	210	99	43	32	200	N	N	1	0.55
M	2019-03-12	AVR	76	Y	N	Y	N	N	N	22	186	98	43	32	700	N	N	3	2.2	POOR MOBILITY
M	17/6/2019	CABG	54	N	N	N	N	N	N	28.8	265	115	43	32	450	N	N	3	0.55
M	17/12/2019	CABG	51	N	N	N	N	N	N	38	256	109	43	33	565	N	N	1	0.55
M	17/12/2019	CABG	57	Y	Y	N	N	N	N	26	293	125	43	33	420	N	N	1	1.02
M	2021-01-04	CABG	67	N	N	N	N	N	Y	23	258	108	43	33	530	N	N	1	1.4
M	2021-01-06	CABG	50	N	N	N	N	N	N	29	287	124	43	33	310	N	N	1	0.55
F	2021-01-07	CABG	62	N	N	N	N	Y	N	26	254	106	43	33	550	N	N	1	1.06
M	2021-01-12	CABG	58	N	N	N	N	N	N	24	315	128	43	33	360	N	N	1	0.55
M	2021-02-08	CABG	62	N	N	Y	N	Y	N	25	336	145	43	33	420	N	N	1	1.17
M	2021-02-10	CABG	57	N	N	N	N	N	Y	27	254	104	43	33	800	Y	N	3	0.95
M	2021-02-14	CABG	58	N	N	N	N	N	N	26	265	99	43	33	360	N	N	1	0.55
M	2021-02-23	CABG	50	N	N	N	N	N	N	30	314	126	43	33	445	N	N	1	0.55
M	2021-06-03	AVR	18	N	N	N	N	N	N	22	236	100	43	33	360	N	N	1	0.56
M	2021-11-17	CABG	49	N	N	N	N	N	N	28	245	108	43	33	380	N	N	1	0.55
M	2021-11-25	CABG	65	N	N	N	N	Y	N	26	275	128	43	33	650	N	N	1	0.64
F	2021-03-02	CABG	69	N	Y	Y	N	Y	N	28	234	102	43	33	500	N	N	1	1.42
M	2021-09-07	CABG	62	N	Y	Y	N	Y	Y	29	224	98	43	33	530	Y	N	1	1.65
M	2013-12-25	CABG	38	N	N	N	N	N	Y	24	240	99	44	33	650	N	N	1	0.95
F	21/12	CABG	55	N	Y	N	N	Y	N	27	238	102	44	33	420	N	N	1	0.81
F	22/12	MVR	20	N	N	N	N	N	N	24	310	132	44	33	460	N	N	1	0.84
F	25/12	CABG	62	N	N	N	N	N	N	26	292	128	44	33	450	N	N	1	0.88
F	30/12	CABG	50	N	N	N	N	N	N	37	274	119	44	33	545	N	N	1	0.83
M	2021-01-12	CABG	64	N	Y	N	N	N	N	26	260	128	44	33	465	N	N	1	0.75
M	2021-01-16	CABG	68	N	N	N	N	N	N	22	246	117	44	33	440	N	N	1	0.84
M	2021-01-20	AVR	30	N	Y	N	N	N	N	24	245	109	44	33	515	N	N	1	0.81
M	2021-01-28	CABG	63	N	N	N	N	N	Y	28	231	98	44	33	455	Y	N	1	0.88
M	2021-01-31	CABG	53	N	Y	N	N	N	N	25	245	111	44	33	650	N	N	1	0.81
F	2021-02-15	CABG	60	N	N	N	N	N	N	26	295	132	44	33	375	N	N	1	1
M	2021-06-03	CABG	73	N	N	Y	N	Y	N	25	264	118	44	33	520	Y	Y	1	0.97
F	2021-11-30	CABG	53	N	N	N	N	N	N	27	248	121	44	33	510	N	N	1	0.67
M	2021-07-16	CABG	75	N	Y	Y	Y	Y	N	24	251	105	44	33	510	N	N	1	4	POOR MOBILITY, MODERATE RENAL IMPAIRMENT
M	2021-09-26	CABG	52	N	N	N	N	N	N	32	256	109	44	33	550	N	N	1	0.55
M	2021-08-14	CABG	57	N	N	N	N	N	N	37	248	106	44	33	450	N	N	1	0.55
M	28/11/2013	CABG	55	N	Y	Y	N	N	N	26	234	106	45	33	500	N	N	1	0.67
M	2020-04-09	CABG	55	N	Y	Y	N	N	N	27	254	115	45	33	390	N	N	1	0.67
M	13/12	CABG	53	N	Y	N	N	N	N	29	284	128	45	33	450	N	N	2	0.67
M	15/12	CABG	52	N	Y	N	N	N	N	32	294	131	45	33	350	N	N	1	0.67
M	22/12	CABG	59	N	Y	N	N	Y	N	24	278	125	45	33	540	N	N	2	0.67
M	28/12	CABG	65	N	N	N	N	Y	Y	26	252	114	45	33	400	N	N	1	1.1
M	2021-01-02	CABG	64	N	N	N	N	Y	N	26	265	118	45	33	530	N	N	1	0.55
M	2021-01-04	CABG	54	N	N	N	N	N	N	31	245	103	45	33	395	N	N	1	0.55
F	2021-01-11	CABG	68	N	Y	Y	N	Y	N	23	241	117	45	33	340	N	N	1	1.38
F	2021-03-15	CABG	54	N	N	N	N	N	N	27	228	136	45	33	395	Y	N	1	0.55
M	2021-01-19	CABG	72	N	Y	Y	N	Y	N	23	294	125	45	33	560	N	N	1	1.55
F		CABG	60	N	N	N	N	N	N	32	258	118	45	33	500	N	N	1	0.55
M	2021-02-01	CABG	63	N	N	N	N	Y	N	27	235	117	45	33	450	N	N	1	0.82
M	2021-02-04	CABG	65	N	N	N	N	Y	N	24	274	125	45	33	510	N	N	1	0.77
M	2021-02-04	CABG	56	N	N	N	N	Y	N	29	258	124	45	33	465	N	N	1	0.67
M	2021-02-14	CABG	62	N	N	N	N	N	N	26	286	125	45	33	360	N	N	1	0.71
M	2021-02-19	AVR	18	N	N	N	N	N	N	24	315	136	45	33	375	N	N	1	0.56
M	2021-02-22	CABG	45	N	N	N	N	N	N	30	364	146	45	33	415	N	N	1	0.67
M	2021-04-04	CABG	53	Y	Y	N	N	N	Y	28	305	141	45	33	660	N	N	3	0.95
M	2021-05-30	CABG	52	N	N	N	N	N	N	25	276	125	45	33	545	N	N	1	0.67
F	2021-05-20	MVR	18	N	N	N	N	N	Y	24	264	123	45	33	700	Y	N	1	0.79
M	2021-06-13	CABG	52	N	N	N	N	N	N	26	235	111	45	33	570	N	N	1	0.67
M	2021-11-15	CABG	56	N	N	N	N	N	N	25	245	121	45	33	580	N	N	1	0.67
M	2021-12-02	CABG	62	N	Y	N	N	N	N	25	295	134	45	33	585	N	N	1	0.71
F	2021-03-02	MVR	20	N	N	N	N	N	N	22	259	105	45	33	375	N	N	1	0.69
M	2021-03-01	AVR	43	N	N	N	N	Y	N	25	275	114	45	33	380	N	N	1	0.56
F	2021-06-02	CABG	64	N	N	N	N	Y	N	26	246	120	45	33	500	N	N	1	0.77
M	2019-12-17	CABG	57	Y	Y	N	N	Y	Y	29	195	99	46	33	150	N	N	1	1.15
M	2019-12-18	CABG	54	N	N	N	N	N	N	26	252	141	46	33	400	N	N	1	0.67
M	2019-12-19	AVR	20	N	N	N	N	N	N	23	235	124	46	33	330	N	N	1	0.56
M	2019-12-20	CABG	62	N	N	N	N	N	N	25	224	104	46	33	400	N	N	1	0.67
M	2019-12-21	CABG	46	N	Y	N	N	N	N	26	254	119	46	33	360	N	N	1	0.81
M	2019-12-22	CABG	57	N	N	Y	N	Y	N	26	285	132	46	33	450	N	N	1	1.1
F	2019-12-23	MVR	18	N	N	N	N	N	N	21	264	128	46	33	550	N	N	1	0.69
M	2019-12-24	CABG	60	N	Y	N	N	N	N	27	245	116	46	33	510	N	N	1	0.81
M	2019-12-25	CABG	47	N	N	N	N	Y	N	29	255	101	46	33	455	N	N	1	0.67
M	2019-12-26	CABG	50	N	Y	N	N	N	N	32	249	108	47	33	510	N	N	1	0.67
M	2019-12-27	CABG	54	N	N	N	N	N	N	35	264	123	47	33	470	N	N	1	0.67
M	2019-12-28	CABG	63	N	Y	Y	N	N	N	25	248	134	47	33	510	N	N	1	1.2
M	2019-12-29	CABG	52	N	N	N	N	N	N	27	237	108	47	33	385	N	N	1	0.67
F	2019-12-30	CABG	63	N	N	Y	N	N	Y	23	285	129	47	33	400	N	N	1	1.7
M	2019-12-31	CABG	58	N	N	N	N	Y	N	27	240	142	47	33	390	N	N	1	0.67
M	2019-01-01	CABG	62	N	N	N	N	N	N	23	265	142	47	33	460	N	N	1	0.67
M	2019-01-02	CABG	62	N	N	N	N	Y	N	26	243	104	47	33	505	N	N	1	0.67
M	2019-01-03	CABG	62	N	N	N	N	N	N	25	266	125	47	33	435	N	N	2	0.67
M		CABG	66	N	N	N	N	N	N	25	236	117	47	33	570	N	N	2	0.67
M	2020-01-28	CABG	63	N	N	N	N	N	N	24	354	113	47	33	540	N	N	1	0.55
M	2020-02-15	CABG	55	N	N	N	N	N	N	26	314	140	47	33	500	N	N	1	0.55
M	2020-02-16	CABG	64	N	N	N	N	N	N	29	245	124	47	33	655	N	N	3	0.75
M	2020-02-22	CABG	51	N	Y	N	N	N	N	30	262	135	47	33	665	N	N	1	0.81
M	2020-02-23	CABG	60	N	N	N	N	Y	N	25	258	124	47	33	540	N	N	1	0.67
M	2020-03-23	CABG	62	N	N	N	N	N	N	22	220	102	47	33	365	N	N	1	0.67
M	2020-04-06	CABG	60	N	N	N	N	N	N	24	254	109	47	33	605	N	N	1	0.67
M	2020-06-03	CABG	55	N	Y	N	N	N	N	27	245	112	47	33	450	N	N	1	0.81
M	11/15/202	CABG	46	N	N	N	N	N	N	25	255	115	47	33	380	N	N	1	0.67
M	2020-11-30	CABG	50	N	N	N	N	N	N	25	271	127	47	33	420	N	N	1	0.67
M	2020-03-04	AVR	66	N	N	N	N	Y	N	24	202	131	47	33	550	N	N	1	0.67
M	2020-03-01	CABG	56	N	N	N	N	N	N	26	251	115	47	33	470	N	N	1	0.67
M	2020-06-08	CABG	43	N	N	N	N	N	N	23	234	102	47	33	430	N	N	1	0.67
M	2020-07-09	CABG	51	N	N	N	N	N	N	26	246	121	47	33	355	N	N	1	0.67
M	2020-10-01	CABG	55	N	Y	N	N	N	N	27	285	125	47	33	500	N	N	1	0.81
M	2019-04-12	CABG	61	N	N	N	N	N	Y	26	240	108	48	33	500	N	N	1	0.98
M	2019-01-12	CABG	57	Y	Y	N	N	Y	N	28	240	109	48	33	500	N	N	1	1.15
M	2019-12-25	CABG	41	N	Y	N	N	N	N	28	210	105	48	33	330	N	N	1	1.15
M	2019-12-22	CABG	68	Y	Y	N	N	Y	Y	28	254	102	48	33	550	N	N	1	1.44
M	14/12	CABG	50	N	N	N	N	N	N	26	245	112	48	33	390	N	N	1	0.67
M	14/12	CABG	62	N	N	N	N	N	N	27	225	121	48	33	250	N	N	1	0.67
M	2020-01-05	CABG	61	N	N	N	N	N	N	25	254	135	48	33	485	N	N	1	0.67
M	2020-01-10	CABG	50	N	N	N	N	N	N	28	278	142	48	33	465	N	N	1	0.67
F	2020-03-16	CABG	60	N	N	N	N	N	N	25	263	114	48	33	465	N	N	1	0.67
M	2020-01-18	MVR	20	N	N	N	N	N	N	22	245	116	48	33	510	N	N	2	0.56
M	2020-01-20	CABG	60	N	Y	N	N	N	N	28	254	127	48	33	425	N	N	1	0.81
M	2020-01-27	CABG	56	N	N	N	N	N	N	25	232	118	48	33	395	N	N	1	0.67
M	2020-02-08	CABG	59	N	N	Y	N	Y	Y	24	242	119	48	33	500	Y	N	1	1.3
M	2020-02-16	CABG	45	N	N	N	N	N	N	27	254	125	48	33	385	N	N	1	0.67
M	2020-02-16	AVR	33	N	N	N	N	N	N	25	199	124	48	33	450	N	N	1	0.56
M	2020-02-17	AVR	41	N	N	Y	N	Y	N	25	245	117	48	33	540	N	N	1	0.92
M	2020-03-28	CABG	65	N	N	N	N	N	Y	24	262	124	48	34	410	Y	N	2	1.1
M	2020-12-08	CABG	53	N	Y	N	N	N	N	27	245	115	48	33	410	N	N	2	0.67
M	2020-03-02	CABG	67	N	N	Y	N	Y	N	25	335	148	48	34	450	N	N	2	1.11
M	2020-03-01	CABG	52	N	Y	N	N	N	N	26	294	125	48	33	390	N	N	1	0.67
M	2019-12-25	CABG	63	N	Y	Y	N	Y	N	26	287	125	49	30.1	680	Y	Y	3	0.67
M	17/6/2019	CABG	51	N	Y	N	N	Y	Y	20	240	99	49	33	650	N	N	3	1.56
M	2020-09-03	CABG	64	N	N	N	N	N	N	26	256	108	49	30	450	N	N	2	0.67
M	2020-04-09	AVR	42	N	N	N	N	N	N	24	285	125	49	33	460	N	N	1	0.56
M	17/12	CABG	52	N	Y	N	N	N	N	24	296	123	49	32	510	N	N	2	0.67
M	28/12	CABG	63	N	Y	N	N	N	N	25	281	120	49	33	600	N	N	2	0.88
M	31/12	CABG	43	N	N	N	N	Y	Y	27	275	121	49	33	520	N	N	1	1.15
F	2020-01-03	MVR	21	N	N	N	N	N	N	24	224	142	49	32	230	N	N	1	0.84
M	2020-01-03	AVR	40	N	N	N	N	Y	N	26	245	136	49	33	490	N	N	1	0.67
F	2020-02-13	MVR	38	N	N	N	N	N	N	24	256	129	49	33	515	N	N	1	0.84
M	2020-11-23	CABG	72	N	N	Y	N	Y	N	22	285	118	49	33	375	N	N	1	2.02	POOR MOBILITY
M	2020-11-23	CABG	76	N	N	N	N	Y	N	24	295	126	49	32	530	N	N	1	1.66	POOR MOBILITY
M	2020-12-02	CABG	68	N	Y	Y	N	Y	N	26	284	117	49	33	425	N	N	1	1.15
M	2020-07-02	CABG	72	N	Y	Y	N	Y	N	26	276	101	49	33	380	N	N	1	2.63	MOderate renal impairment, POOR MOBILITY
M	2019-04-12	CABG	48	Y	Y	Y	N	N	Y	26	265	107	50	32	450	N	N	2	1.56
M	2019-12-23	CABG	59	N	N	Y	N	Y	N	27	240	107	50	34.2	1000	Y	Y	3	1.56
M	2019-12-05	CABG	31	Y	Y	Y	N	Y	N	31	275	110	50	30	350	N	N	1	1.1
M	2020-04-09	CABG	65	N	Y	N	N	N	Y	32	259	138	50	33	620	Y	N	1	1.32
M	13/12	CABG	51	N	Y	N	N	N	N	25	246	127	50	32	510	N	N	3	0.67
F	16/12	MVR	44	N	N	N	N	N	N	24	289	128	50	33	600	N	N	1	0.69
M	28/12	CABG	52	N	N	N	N	N	N	27	246	107	50	35	450	N	N	1	0.67
M	28/12	CABG	54	N	N	N	N	Y	N	26	255	105	50	33	430	Y	N	2	0.67
M	29/12	CABG	60	N	N	N	N	Y	N	25	286	126	50	33	565	N	N	1	0.67
M	2020-01-03	AVR	18	N	N	N	N	N	N	26	293	111	50	33	560	N	N	1	0.56
M	2020-01-07	CABG	47	N	N	N	N	N	N	39	248	102	50	33	365	N	N	1	0.67
F	2020-01-13	MVR	21	N	N	N	N	N	N	22	294	124	50	33	560	N	N	1	0.84
M	2020-01-16	CABG	61	Y	Y	N	N	N	N	28	278	119	50	33	490	N	N	1	0.83
M	2020-01-29	CABG	61	N	Y	Y	N	N	N	25	275	114	50	33	450	N	N	2	1.13
M	2020-01-31	CABG	47	N	Y	N	N	N	N	33	292	129	50	33	660	N	N	1	0.81
M	2020-02-20	CABG	52	N	N	N	N	N	N	27	307	127	50	33	540	N	N	1	0.67
F	2020-03-01	MVR	28	N	N	N	N	N	N	24	234	115	50	33	490	N	N	2	0.84
M	2020-06-01	CABG	70	N	N	N	Y	Y	N	25	304	127	50	32	610	N	N	1	2.03	MODERATE RENAL IMPAIRMENT
M	2020-05-25	AVR	18	N	N	N	N	N	N	25	195	108	50	33	410	N	N	1	0.56
M	2020-11-22	CABG	51	N	N	N	N	N	N	26	326	130	50	33	420	N	N	1	0.67
M	2020-12-01	CABG	55	N	N	N	N	N	N	26	286	118	50	33	565	N	N	2	0.67
M	2020-09-17	CABG	63	N	Y	Y	N	N	N	24	304	127	50	33	460	N	N	2	1.2
M	2019-04-12	CABG	50	N	Y	N	N	Y	Y	29	270	109	51	32	350	N	N	1	1.15
M	2019-12-24	CABG	52	N	Y	N	N	Y	N	23	285	111	51	32.6	600	N	N	1	1.15
M	2020-03-09	CABG	57	N	N	Y	N	Y	N	36	312	124	51	33	510	Y	N	1	1.3
M	30/12	CABG	61	N	N	N	N	N	Y	32	341	135	51	33	555	Y	N	2	0.98
M	2020-01-03	CABG	49	N	Y	N	N	N	N	24	196	119	51	33	460	N	N	1	0.81
F	2020-01-10	CABG	58	N	N	N	N	N	N	26	305	142	51	33	490	N	N	1	0.83
M	2020-01-12	CABG	58	N	N	N	N	Y	N	24	187	135	51	33	455	N	N	1	0.67
M	2020-01-12	CABG	56	N	Y	N	N	N	N	26	186	127	51	33	455	Y	N	1	0.81
M	2020-01-13	CABG	65	N	N	N	N	N	N	25	299	132	51	33	495	N	N	2	0.67
M	2020-03-11	AVR	32	N	N	N	N	N	N	26	268	118	51	33	515	N	N	1	0.56
M		CABG	66	N	N	N	N	N	N	25	241	111	51	33	490	N	N	2	0.67
M	2020-02-04	CABG	60	N	N	N	N	N	N	25	256	126	51	33	455	N	N	1	0.67
M	2020-02-07	AVR	18	N	N	N	N	N	N	21	275	125	51	33	540	N	N	1	0.56
F	2020-02-08	MVR	18	N	N	N	N	N	N	23	264	124	51	33	545	N	N	1	0.69
M	2020-02-15	CABG	57	N	Y	N	N	N	N	27	311	134	51	33	760	N	N	3	0.81
M	2020-02-16	CABG	44	Y	N	N	N	N	N	29	254	104	51	33	450	N	N	1	0.81
M	2020-02-22	CABG	55	N	N	N	N	Y	N	26	265	105	51	33	470	N	N	1	0.67
M	2020-06-07	CABG	60	N	N	N	N	Y	N	24	276	125	51	33	470	N	N	1	0.67
M	2020-11-18	CABG	56	N	Y	N	N	N	N	35	321	137	51	33	390	N	N	2	0.81
M	2020-11-24	CABG	56	N	N	N	N	Y	N	23	258	119	51	33	395	N	N	1	0.67
F	2020-12-03	CABG	66	N	N	N	N	Y	N	25	290	126	51	33	390	N	N	2	0.8
M	2020-03-04	CABG	63	N	Y	N	N	Y	N	24	274	122	51	33	560	N	N	2	0.88
M	2020-08-25	CABG	60	N	Y	N	N	N	N	26	265	121	51	33	570	N	N	1	0.81
M	2020-01-13	CABG	56	N	Y	N	N	N	N	27	245	108	52	33	470	N	N	1	0.81
M	2020-01-18	CABG	60	N	Y	N	N	N	N	25	261	110	52	32	460	N	N	2	0.81
M	2020-01-27	CABG	65	Y	Y	N	N	N	N	25	286	126	52	32	455	Y	N	1	0.94
M	2020-01-31	CABG	67	N	N	N	N	Y	Y	30	271	109	52	32	700	Y	N	1	1.4
M	2020-02-01	CABG	46	N	Y	N	N	N	N	28	300	126	52	32	490	N	N	1	0.81
M	2020-02-07	CABG	53	N	Y	N	N	N	N	29	235	107	52	32	450	N	N	1	0.81
M	2020-02-17	CABG	52	N	Y	N	N	N	N	32	295	129	52	31	415	N	N	2	0.81
M	2020-06-04	CABG	54	N	Y	N	N	Y	N	27	220	105	52	33	490	N	N	1	0.81
F	2020-06-06	MVR	18	N	N	N	N	N	N	23	201	109	52	33	450	N	N	1	0.69
M	2020-09-20	CABG	47	N	N	N	N	N	N	35	139	114	52	33	550	N	N	1	0.67
M	2019-11-12	CABG	45	N	Y	Y	N	N	Y	31	300	116	53	33	500	Y	N	1	1.3
M	13/12	AVR	21	N	N	N	N	N	N	24	315	136	53	33	450	N	N	1	0.56
F	21/12	MVR	34	N	N	N	N	N	N	26	305	119	53	33	510	Y	N	1	0.69
M	22/12	CABG	65	N	N	Y	N	Y	N	24	324	135	53	33	640	N	N	2	1.43	MODERATE RENAL IMPAIRMENT
M	22/12	CABG	57	N	N	N	N	N	N	28	284	127	53	32	685	Y	N	2	0.67
F	2020-01-06	CABG	65	N	N	N	N	Y	N	26	291	121	53	32	620	N	N	2	1.76
M	2020-01-11	CABG	56	N	Y	Y	N	Y	N	27	302	126	53	32	585	N	N	2	1.1
F	2020-01-17	MVR	20	N	N	N	N	N	N	23	262	108	53	32	490	N	N	1	0.69
M	2020-03-10	CABG	65	N	N	N	N	N	N	28	311	134	53	31	610	Y	N	2	0.77
M	2020-03-14	CABG	59	N	Y	N	N	N	N	24	292	125	53	33	590	N	N	1	0.81
F	2020-03-09	CABG	55	N	N	N	N	N	N	30	341	120	53	33	500	N	N	1	0.83
M	2020-01-18	CABG	49	N	N	Y	N	Y	Y	34	312	131	53	33	580	Y	Y	1	0.95
M	2020-01-19	CABG	66	N	N	N	N	N	N	25	273	105	53	33	495	N	N	2	0.79
F	2020-01-28	CABG	71	Y	N	N	N	N	N	24	254	108	53	33	485	N	N	1	1.37
M	2020-02-16	CABG	65	N	Y	N	N	N	N	25	227	116	53	33	480	N	N	2	0.77
M	2020-11-18	CABG	60	N	Y	N	N	N	N	26	234	111	53	33	570	N	N	1	0.67
F	2020-11-26	CABG	48	N	N	N	N	N	N	29	269	126	53	33	570	N	N	2	0.83
M	2021-11-29	CABG	46	N	Y	N	N	N	N	48	296	127	53	32	470	N	N	2	0.81
M	2020-12-07	CABG	69	N	N	Y	N	Y	Y	24	274	121	53	32	480	Y	N	2	1.67
M		CABG	62	N	Y	N	N	N	N	25	300	128	53	32	400	N	N	2	0.85
M	2019-12-26	CABG	52	N	Y	N	N	Y	N	32	270	122	54	33	300	N	N	1	0.81
M	2019-12-24	CABG	62	N	Y	N	N	Y	Y	28	240	122	54	35.8	500	N	N	1	1.21
M	14/12	CABG	65	N	N	N	N	Y	Y	25	320	134	54	33	500	N	N	2	1.21
F	17/12	CABG	68	N	Y	N	N	Y	N	24	304	129	54	32	620	N	N	1	1.01
M	25/12	CABG	57	N	Y	N	N	N	N	25	193	125	54	32	580	N	N	2	0.81
F	28/12	CABG	65	N	N	Y	N	Y	N	25	178	116	54	32	390	N	N	1	1.31
M	28/12	CABG	43	N	Y	N	N	N	N	26	268	123	54	33	650	N	N	2	0.81
M	2020-01-05	CABG	63	N	Y	N	N	N	N	23	274	124	54	33	620	N	N	1	0.88
F	2020-01-18	CABG	69	N	N	N	N	Y	N	25	305	137	54	33	520	N	N	1	1.07
M		CABG	47	N	Y	N	N	N	N	28	265	140	54	33	580	N	N	1	0.67
F		MVR	22	N	N	N	N	N	N	21	232	108	54	33	775	N	N	2	0.69
M	2020-02-07	CABG	68	N	Y	N	N	Y	N	25	264	117	54	33	450	N	N	2	0.84
M	2020-02-07	AVR	42	N	N	N	N	N	N	25	176	125	54	33	630	N	N	2	0.56
M	2020-02-18	CABG	46	N	N	N	N	N	N	31	222	107	54	33	480	N	N	1	0.67
F	2020-02-21	CABG	62	N	N	N	N	N	N	25	293	134	54	33	500	N	N	1	0.88
M	2020-02-21	CABG	46	N	N	N	N	N	N	29	274	124	54	33	410	N	N	1	0.67
M	2020-02-22	CABG	52	N	Y	N	N	N	N	32	268	128	54	33	455	Y	Y	2	0.67
F	2020-02-23	CABG	61	N	N	N	N	Y	N	25	302	135	54	33	470	N	N	1	0.86
M	2020-03-29	CABG	60	N	Y	N	N	Y	N	24	186	126	54	33	410	N	N	2	0.81
M		CABG	60	N	Y	N	N	N	N	26	174	124	54	33	470	N	N	2	0.81
M	2020-05-21	CABG	64	N	Y	N	N	Y	N	28	254	115	54	33	445	N	N	2	0.9
M	2020-11-15	CABG	60	N	N	N	N	N	Y	25	246	118	54	31	660	Y	Y	1	0.95
M	2020-11-23	CABG	65	N	N	N	N	Y	N	23	257	115	54	33	490	N	N	2	0.77
M	2020-12-06	CABG	61	N	N	N	N	N	N	24	269	119	54	33	400	N	N	2	0.69
M	2020-03-02	CABG	63	Y	N	N	N	Y	Y	25	284	121	54	33	575	Y	Y	2	1.04
M	2019-12-02	CABG	50	N	N	N	N	N	Y	26	238	108	55	33	500	N	N	2	0.95
M	2019-11-28	CABG	59	N	Y	N	N	N	N	27	270	125	55	33	550	N	N	1	0.81
F	2020-03-09	AVR	69	N	N	Y	N	Y	N	25	287	121	55	34	500	N	N	2	1.47
F	2020-04-09	MVR	76	Y	N	Y	Y	Y	N	26	301	140	55	34	530	N	N	2	5.36	POOR MOBILITY
M	13/12	CABG	55	N	N	N	N	Y	N	27	241	130	55	35	250	N	N	3	0.67
M	15/12	CABG	54	N	Y	N	N	N	N	27	236	119	55	36	350	N	N	1	0.81
M	2020-01-03	CABG	70	N	N	Y	N	Y	N	25	268	115	55	35	510	N	N	1	2.32	MODERATE RENAL IMPAIRMENT
M	2020-01-10	CABG	61	N	Y	N	N	N	N	29	289	132	55	33	410	N	N	1	0.83
M	2020-01-13	CABG	57	N	Y	N	N	N	N	25	275	124	55	33	500	N	N	1	0.81
M	2020-03-10	AVR	18	N	N	N	N	N	N	25	268	109	55	33	450	Y	N	1	0.56
M	2020-01-19	CABG	54	N	N	N	N	N	N	30	311	126	55	33	600	N	N	1	0.67
M		CABG	48	N	Y	N	N	N	N	36	186	117	55	33	565	N	N	1	0.81
M	2020-02-01	AVR	42	N	Y	N	N	N	N	24	198	109	55	33	650	N	N	1	0.81
M	2020-02-07	CABG	47	N	Y	N	N	N	N	29	239	119	55	33	510	N	N	2	0.81
M	2020-02-09	AVR	41	N	N	N	N	N	N	25	256	121	55	33	540	N	N	1	0.81
F	2020-02-23	CABG	60	N	N	N	N	N	N	28	268	111	55	33	570	N	N	2	0.67
M	2020-03-04	CABG	51	N	Y	N	N	N	N	28	296	126	55	33	470	Y	Y	2	0.81
M	2020-12-09	CABG	54	N	Y	N	N	N	N	25	312	130	56	33	450	N	N	2	0.81
M	16/12	CABG	50	N	Y	N	N	N	N	32	289	119	56	33	500	Y	N	2	0.81
M	28/12	CABG	63	N	Y	N	N	N	N	25	256	103	56	33	540	N	N	2	0.88
M	31/12	CABG	62	N	N	N	N	Y	Y	28	275	114	56	33	535	N	N	2	0.88
M	2020-01-03	CABG	63	N	N	N	N	Y	N	24	286	125	56	33	450	N	N	1	0.88
M	2020-01-06	CABG	66	N	N	N	N	N	Y	28	303	136	56	33	615	N	N	2	0.96
M	2020-01-12	CABG	55	N	N	N	N	N	N	33	278	128	56	33	525	N	N	1	0.67
M	2020-01-13	CABG	47	N	N	N	N	N	N	30	268	119	56	33	515	N	N	1	0.67
M	2020-01-17	CABG	58	N	Y	N	N	Y	N	26	293	131	56	33	540	N	N	1	0.81
F	2020-02-10	MVR	46	N	N	N	N	N	N	25	251	119	56	33	700	Y	Y	2	0.84
M	2020-02-15	CABG	56	N	Y	N	N	Y	N	24	240	126	56	33	450	N	N	2	0.84
F	2020-06-07	CABG	67	N	Y	N	N	Y	N	26	269	122	56	33	520	N	N	2	0.98
M	2020-11-16	CABG	58	N	N	N	N	Y	N	24	274	116	56	33	450	N	N	2	0.67
M	2020-11-24	CABG	52	N	N	N	N	N	N	25	333	140	56	33	490	N	N	2	0.67
M	2020-12-01	AVR	20	N	N	N	N	N	N	26	295	121	56	33	590	N	N	2	0.56
M	2020-12-02	CABG	51	N	Y	N	N	N	N	31	284	112	56	33	540	N	N	1	0.81
M	2020-03-04	CABG	69	N	Y	N	N	Y	Y	25	299	132	56	32	510	N	N	2	1.48
M	2020-03-02	CABG	56	N	N	N	N	N	N	26	252	121	56	32	375	N	N	2	0.67
M	2020-06-11	CABG	50	N	N	N	N	N	N	29	282	143	56	32	430	N	N	2	0.67
M	2020-02-02	CABG	51	N	N	N	N	N	N	24	196	129	57	32	495	Y	N	2	0.67
M	2020-02-21	CABG	61	N	N	N	N	N	N	28	174	116	57	32	410	N	N	1	0.69
M	2020-02-22	CABG	54	N	N	N	N	N	N	27	300	124	57	32	475	N	N	1	0.67
M	2020-02-22	CABG	52	N	N	N	N	N	N	36	324	130	57	32	450	N	N	2	0.67
M	2020-02-23	CABG	66	N	N	N	N	Y	N	30	286	121	57	32	470	N	N	2	0.69
M	2020-03-17	CABG	50	N	N	N	N	N	N	29	321	137	57	32	470	N	N	2	0.67
F	2020-04-07	CABG	63	N	Y	N	N	Y	N	26	309	134	57	36	740	N	N	2	0.88
M		CABG	67	N	Y	N	N	N	N	25	315	136	57	33	420	N	N	1	0.98
M	2020-06-06	AVR	42	N	Y	N	N	N	N	24	202	138	57	32	430	N	N	1	0.81
M	2020-05-23	CABG	62	N	N	Y	N	Y	N	26	289	129	57	33	455	N	N	2	0.97
M	2020-11-19	CABG	61	N	N	N	N	N	N	33	296	127	57	33	530	N	N	1	0.69
M	2020-11-24	CABG	52	N	N	N	N	Y	N	29	342	132	57	33	510	N	N	3	0.67
F	2020-11-26	CABG	60	N	Y	N	N	N	N	25	336	134	57	33	530	N	N	2	1
M	2020-12-02	CABG	48	N	N	N	N	N	N	28	318	128	57	33	490	N	N	1	0.67
M	2020-12-02	AVR	40	N	N	N	N	N	N	27	296	119	57	33	655	N	N	2	0.67
M	2020-12-07	CABG	59	N	N	N	N	N	N	26	276	135	57	31	400	N	N	2	0.67
M	2020-12-08	AVR	43	N	N	N	N	N	N	24	291	128	57	31	540	N	N	2	0.67
M	2020-09-13	CABG	60	N	N	N	N	Y	N	25	294	131	57	33	500	N	N	2	0.67
M	2020-03-09	AVR	46	N	N	N	N	N	N	23	214	123	58	33	600	N	N	4	0.67
F	2020-12-09	MVR	45	N	N	N	N	N	N	24	245	139	58	33	500	N	N	1	0.84
M	21/12	CABG	69	N	N	Y	N	Y	Y	25	361	134	58	33	620	N	N	2	1.67
M	27/12	CABG	58	N	N	N	N	N	N	28	327	127	58	33	450	N	N	2	0.95
M	30/12	CABG	56	N	N	N	N	N	N	25	314	129	58	33	610	Y	N	3	0.95
M	31/12	AVR	20	N	N	N	N	N	N	22	215	129	58	33	470	N	N	2	0.56
M	2020-01-03	CABG	50	N	N	N	N	N	N	31	300	136	58	33	600	N	N	1	0.67
M	2020-01-07	CABG	55	N	N	N	N	N	N	25	351	145	58	33	570	N	N	1	0.67
M	2020-01-11	CABG	51	N	N	N	N	N	N	28	347	142	58	33	490	N	N	2	0.67
M	2020-01-18	CABG	54	N	Y	N	N	N	N	25	298	124	58	33	495	Y	N	1	0.81
M		CABG	48	N	Y	N	N	N	N	24	314	126	58	33	705	Y	N	2	0.81
M	2020-01-31	CABG	46	N	N	N	N	N	N	29	333	138	58	33	675	Y	N	2	0.67
M	2020-02-02	CABG	52	N	Y	N	N	N	N	26	281	134	58	33	425	Y	N	1	0.81
F	2020-02-23	CABG	66	N	N	Y	N	Y	Y	24	265	126	58	33	740	N	N	1	2.29
M	2020-03-17	CABG	60	N	N	N	N	Y	N	28	279	124	58	33	490	N	N	2	0.91
F	2020-03-29	MVR	18	N	N	N	N	N	N	23	203	122	58	33	555	Y	Y	2	0.84
M	2020-11-15	CABG	67	Y	Y	N	N	N	N	28	286	137	58	33	670	Y	Y	2	0.98
M	2020-11-25	CABG	56	N	Y	N	N	N	N	25	293	130	58	32	430	N	N	2	0.81
M	2020-11-26	CABG	66	N	N	N	N	Y	N	24	279	117	58	31	740	N	N	1	0.79
F	2020-12-01	CABG	70	N	N	N	N	Y	Y	28	284	125	58	31	455	N	N	2	1.57
F	2020-12-02	CABG	55	N	N	N	N	N	N	26	289	126	58	33	530	N	N	2	0.83
M	2020-12-03	CABG	57	N	Y	N	N	N	N	26	308	135	58	33	600	N	N	2	0.81
M	2020-03-04	CABG	66	N	N	N	N	Y	N	27	292	137	58	33	665	Y	N	2	0.79
F	2020-10-05	CABG	62	N	N	N	N	Y	N	29	287	128	58	33	455	N	N	2	0.88
M	2020-06-08	CABG	67	N	N	N	N	N	N	25	291	126	58	35	600	N	N	2	0.82
M	2020-09-28	CABG	53	N	Y	N	N	N	N	34	316	136	58	35	650	N	N	2	0.81
M	17/6/2019	CABG	56	N	N	N	N	Y	N	33.5	286	140	59	35	250	N	N	2	0.67
M	9651003404	CABG	55	N	N	N	N	N	N	25	256	119	59	32	550	Y	Y	3	0.67
M	25/12	CABG	65	N	N	N	N	Y	N	26	364	152	59	32	570	N	N	2	0.77
M	25/12	CABG	63	N	N	N	N	Y	N	25	318	133	59	35	690	N	N	3	0.73
M	29/12	CABG	70	N	N	N	N	Y	N	23	326	145	59	33	590	N	N	2	0.89
M	2020-03-15	CABG	47	N	Y	N	N	N	N	31	307	145	59	33	655	Y	N	2	0.81
F	2020-01-20	CABG	76	N	N	Y	N	Y	Y	25	278	118	59	33	615	N	N	2	3.19	POOR MOBILITY
M	2020-02-17	AVR	41	N	Y	N	N	N	N	26	282	125	59	33	710	Y	N	1	1.1
M	2020-06-17	AVR	18	N	N	N	N	N	N	21	310	145	59	33	450	Y	N	2	0.56
M	2020-07-23	CABG	65	N	N	Y	N	Y	N	25	294	126	59	33	510	N	N	2	0.91
M	2020-07-14	CABG	62	N	Y	N	N	N	N	29	294	136	59	33	640	N	N	2	0.71
F	2019-12-02	MVR	26	N	N	N	N	N	N	27	189	136	60	33	275	N	N	1	0.69
M	2019-12-25	AVR	60	N	Y	Y	N	N	N	21	198	117	60	33	675	N	N	1	0.92
M	2020-12-09	CABG	55	N	N	N	N	Y	N	28	291	129	60	33	520	N	N	2	0.67
M	17/12	CABG	65	N	N	N	N	N	N	25	339	136	60	33	450	N	N	3	0.78
F	2020-02-02	CABG	68	Y	N	Y	N	Y	N	25	315	134	60	33	400	Y	N	2	1.32
F	2019-08-12	CABG	59	Y	Y	Y	N	Y	Y	33	256	123	61	33	150	Y	N	2	1.95
M		CABG	60	N	Y	N	N	N	N	24	374	145	62	33	780	Y	Y	2	1.31
M	2019-12-24	CABG	71	N	Y	Y	N	Y	N	30	269	119	63	33	850	Y	N	1	2.14
M	2019-12-26	CABG	50	N	Y	N	N	N	Y	23	270	109	63	33	600	N	N	4	1.15
M	2020-03-09	CABG	60	N	N	N	N	Y	N	25	296	136	63	33	680	N	N	4	0.67
M	29/4/2019	CABG	58	N	Y	N	N	N	N	30	285	119	64	33	150	N	N	1	0.67
M	2020-02-11	CABG	59	N	N	N	N	N	N	25	325	145	64	33	695	N	N	3	0.67
M	2020-01-10	CABG	53	N	N	N	N	N	N	25	283	125	65	32	540	Y	Y	2	0.67
M	2020-02-14	CABG	52	N	N	N	N	Y	N	28	311	126	65	31	390	Y	N	3	0.67
M	2020-12-06	CABG	55	N	N	N	N	Y	N	24	328	136	65	31	540	Y	N	3	0.67
M	2020-03-04	CABG	62	N	N	N	N	Y	N	28	299	141	65	31	580	Y	Y	3	0.71
M	2020-05-21	CABG	73	N	N	Y	N	Y	Y	25	285	139	65	31	590	Y	Y	3	2.38	POOR MOBILITY
M	2019-12-01	CABG	48	N	N	N	N	Y	N	38	280	128	66	33	800	N	N	2	0.67
F	2019-12-24	AVR	54	N	N	Y	N	N	Y	27	193	118	67	33.6	760	N	N	1	2.05
M	2020-03-02	CABG	66	N	Y	N	N	N	N	25	342	149	67	33	790	Y	N	3	0.96
M	2019-12-04	CABG	45	Y	Y	N	N	Y	N	24	290	141	68	35	650	N	N	2	0.81
M	29/12	CABG	74	N	Y	Y	N	Y	Y	25	296	135	68	33	770	Y	Y	4	2.92
M	2020-01-13	CABG	58	N	Y	Y	N	Y	N	26	356	147	68	33	695	N	N	4	1.4
F	2020-03-10	CABG	69	N	N	N	N	Y	N	24	325	138	68	32	705	Y	N	3	1.64
M	2020-11-16	CABG	55	N	Y	N	N	N	N	25	348	139	68	32	615	Y	N	3	0.81
F	2020-09-03	CABG	68	N	Y	N	N	Y	N	26	310	148	69	32	700	Y	Y	4	1.59
M	2020-03-05	CABG	55	N	Y	N	N	N	N	27	296	137	69	32	540	Y	N	3	0.81
F	2020-01-18	CABG	77	N	N	N	Y	Y	N	25	337	145	69	32	745	Y	N	2	1.83
M	2020-01-27	CABG	42	N	Y	N	N	N	N	33	304	131	69	30	585	Y	N	2	0.81
F	2020-02-01	CABG	69	N	N	Y	N	Y	Y	28	254	128	69	30	585	Y	Y	3	1.46
M	2019-12-19	CABG	57	Y	Y	Y	N	Y	N	30	278	135	70	33.6	250	Y	N	1	1.1
M	29/12	CABG	69	N	N	N	N	Y	N	25	264	141	70	32	750	N	N	4	0.86
F	2020-02-01	CABG	53	N	Y	N	N	N	N	26	286	139	70	32	590	Y	N	4	1
M	16/12	CABG	68	N	N	Y	N	Y	Y	24	364	157	71	32	740	Y	N	4	1.19
M	2020-02-17	CABG	71	N	N	Y	N	Y	Y	25	293	143	71	32	590	Y	N	6	1.77
M	17/12/2019	AVR	75	Y	Y	Y	N	Y	Y	30	239	129	72	33	700	Y	N	3	3.36	POOR MOBILITY
F	2019-01-12	MVR	53	N	N	N	N	Y	N	48	275	151	73	33	750	N	N	3	1.06
M	28/12	CABG	52	N	Y	N	N	N	N	25	309	146	74	33	560	Y	N	3	0.81
M	2020-03-06	CABG	70	N	N	N	N	Y	N	25	374	164	74	31	580	Y	N	3	0.89
M	2020-11-19	CABG	53	N	N	N	N	Y	N	24	315	152	74	32	900	Y	N	2	0.81
M	2020-03-09	CABG	68	N	N	Y	N	Y	Y	25	325	149	75	32	700	Y	N	4	1.63
M	2020-02-04	CABG	70	N	Y	Y	Y	Y	N	26	342	150	75	32	590	Y	Y	3	4.39
M	2019-12-10	AVR	34	N	N	Y	N	N	N	38	265	140	76	32	950	N	N	4	1.11
M	13/12	CABG	70	N	N	Y	N	Y	Y	23	354	168	76	32	630	Y	N	4	1.73
M	2020-06-02	CABG	72	N	N	Y	N	Y	Y	25	314	172	76	32	840	Y	N	4	4.22	SEVERE RENAL IMPAIRMENT
M	2019-05-12	CABG	74	Y	N	Y	N	Y	Y	28	345	163	78	32	450	Y	N	4	2.45
F	2020-02-02	CABG	56	N	N	N	N	N	N	27	299	155	78	33	905	Y	N	4	0.84
F	2020-09-03	CABG	79	N	N	N	N	Y	N	24	315	164	79	30	450	Y	N	5	1.35	POOR MOBILITY
M	2020-02-11	CABG	58	N	Y	N	N	N	N	39	327	157	79	30	655	Y	N	3	0.6
M	13/12	CABG	79	N	N	Y	Y	Y	Y	25	318	160	80	30	680	Y	N	5	3.72
F	2019-11-12	AVR	52	Y	Y	Y	N	Y	N	35	295	145	81	33	350	Y	N	4	1.38
F	30/12	CABG	61	N	N	N	N	N	N	25	326	163	81	30	755	Y	Y	4	0.86
M		CABG	61	N	N	Y	N	N	N	26	288	136	81	30	795	Y	N	4	1.17
M	2020-01-27	CABG	53	N	N	N	N	N	N	29	351	158	82	30	640	Y	N	3	0.67
M	2020-06-07	CABG	51	N	N	N	N	N	N	24	374	169	82	30	700	Y	N	3	0.67
M	2019-12-24	CABG	60	N	Y	Y	N	Y	Y	30	311	155	83	30	800	Y	N	4	1.94
F	2019-12-17	MVR	41	N	N	N	N	N	N	35	279	140	87	30	750	N	N	2	1.18
M	2019-12-26	CABG	66	N	Y	N	N	Y	Y	30	301	160	88	30	350	N	N	1	1.36
M	15/12	CABG	75	N	N	Y	N	Y	N	25	281	149	90	30	650	Y	N	4	2.38	POOR MOBILITY, MODERATE RENAL IMPAIRMENT
M	29/12	CABG	76	N	N	Y	N	Y	Y	23	292	152	91	30	810	Y	Y	4	3.36	POOR MOBILITY, MODERATE RENAL IMPAIRMENT
F	16/12	CABG	70	N	N	N	N	Y	N	24	319	154	93	33	650	Y	N	4	0.89
M	2020-02-07	CABG	48	N	Y	N	N	N	N	39	342	161	94	32	780	Y	N	4	0.81
M	29/12	CABG	69	N	N	N	N	Y	N	25	321	158	96	31	860	Y	N	3	1.04
M	14/12	CABG	75	N	N	Y	N	Y	N	25	367	175	98	33	970	Y	N	5	1.4
M	2020-02-14	AVR	43	N	N	N	N	N	N	30	345	189	98	33	615	Y	N	4	0.67
M	2020-02-07	MVR	43	N	Y	N	N	N	N	26	312	146	101	32	790	Y	Y	5	0.81
M	29/4/2019	CABG	55	N	Y	Y	N	N	Y	25.7	297	136	102	31	850	N	N	6	1.3
M	27/12	CABG	74	N	N	N	N	N	N	25	381	172	110	31	820	Y	N	5	1.36
M	2020-02-23	CABG	73	N	N	Y	N	Y	N	27	322	149	119	31	1300	Y	Y	6	2.14
F	16/12	CABG	75	N	N	Y	Y	Y	Y	25	342	154	121	31	890	Y	Y	5	6.57
M	14/12	CABG	60	N	N	Y	N	Y	Y	28	402	191	125	31	700	Y	Y	5	3.55
M		AVR	26	N	N	N	N	N	N	33	291	146	128	31	320	Y	N	4	0.56
M	2019-11-12	CABG	58	N	Y	N	N	Y	Y	25	318	158	128	31	900	Y	N	3	0.95
M	2020-01-06	CABG	75	Y	N	N	N	Y	N	25	348	186	129	32	895	Y	Y	5	1.75
M	2020-02-02	CABG	43	N	Y	N	N	N	N	39	312	144	131	32	1155	Y	Y	6	0.81
M	2020-02-09	CABG	49	N	Y	N	N	N	N	42	308	158	131	33	920	Y	Y	4	0.81
M	16/12	CABG	45	N	Y	N	N	N	N	35	326	162	132	33	1050	Y	Y	5	0.81
M	2019-11-28	AVR	19	N	N	Y	N	N	N	22	305	180	135	28	800	N	N	3	0.92
M	15/6/2019	MVR	69	N	N	Y	N	Y	N	25	240	139	140	31.5	850	Y	N	3	1.19
M	29/12	CABG	45	N	N	N	N	N	N	29	348	210	140	30	990	Y	Y	6	0.67
F	2019-12-02	CABG	67	N	N	N	N	Y	Y	36	324	165	145	33	1200	N	N	7	1.44
M	16/6/2019	CABG	75	N	Y	Y	N	Y	Y	34	342	177	150	30	980	Y	N	6	1.75
F	2020-03-14	CABG	51	N	N	N	N	N	N	28	394	211	158	30	1290	Y	Y	8	0.83
M	2019-12-01	CABG	54	Y	Y	Y	N	Y	Y	34	394	245	159	30.7	700	Y	Y	5	1.56
